# Supplementary material for: Age- and ApoE Genotype-Dependent Transcriptomic Responses to O3 in the Hippocampus of Mice
Source: Int J Mol Sci. 2025 Mar 7;26(6):2407. doi: 10.3390/ijms26062407 (PMC11942628; doi:10.3390/ijms26062407)
Supplement: Supplementary file 1 [file ijms-26-02407-s001.zip]

Archive with 10 entries (10 files):
- Supplementary Table S1 qRT-PCR results of selected genes.pdf
- Supplementary Table S2a List of upregulated genes in the Venn diagram.pdf
- Supplementary Table S2b List downregulated genes in the Venn diagram.pdf
- Supplementary Table S3 DEGs E4 vs. E3 17M O3.pdf
- Supplementary Table S4a E4_vs_E3 KEGG pathway.pdf
- Supplementary Table S4b 17M_vs_3M KEGG pathway.pdf
- Supplementary Table S4c Ozone vs FA KEGG pathway.pdf
- Supplementary Table S5a 17M E4 vs E3 Ozone KEGG Pathway.pdf
- Supplementary Table S5b 17M E4 vs E3 Ozone Hallmark Pathway.pdf
- Supplementary Table S6 List of qRT-PCR primers.pdf
